# Supplementary material for: Molecular Mechanisms of Curcumin Renoprotection in Experimental Acute Renal Injury
Source: Front Pharmacol. 2017 Dec 12;8:912. doi: 10.3389/fphar.2017.00912 (PMC5733093; doi:10.3389/fphar.2017.00912)
Supplement: Supplementary file 1 [file Presentation1.zip]

Archive with 19 entries (18 files):
- original images-1/
- original images-1/azd (4).jpg
- original images-1/azd (5).jpg
- original images-1/azd (6).jpg
- original images-1/cell (4).jpg
- original images-1/cell (5).jpg
- original images-1/cell (6).jpg
- original images-1/hr (7).jpg
- original images-1/hr (8).jpg
- original images-1/hr (9).jpg
- original images-1/hr+cur (7).jpg
- original images-1/hr+cur (8).jpg
- original images-1/hr+cur (9).jpg
- original images-1/hr+cur+asi (7).jpg
- original images-1/hr+cur+asi (8).jpg
- original images-1/hr+cur+asi (9).jpg
- original images-1/hr+cur+nc (7).jpg
- original images-1/hr+cur+nc (8).jpg
- original images-1/hr+cur+nc (9).jpg
