# Supplementary material for: Molecular Mechanisms of Curcumin Renoprotection in Experimental Acute Renal Injury
Source: Front Pharmacol. 2017 Dec 12;8:912. doi: 10.3389/fphar.2017.00912 (PMC5733093; doi:10.3389/fphar.2017.00912)
Supplement: Supplementary file 2 [file Presentation2.zip]

Archive with 9 entries (8 files):
- original images-2/
- original images-2/0.tif
- original images-2/1.tif
- original images-2/cell.tif
- original images-2/H+cur+Appl1siRNA+AZD5363.tif
- original images-2/H+cur+Appl1siRNA.tif
- original images-2/H+cur+NC.tif
- original images-2/H+cur.tif
- original images-2/hr.tif
