# Supplementary material for: Molecular Mechanisms of Curcumin Renoprotection in Experimental Acute Renal Injury
Source: Front Pharmacol. 2017 Dec 12;8:912. doi: 10.3389/fphar.2017.00912 (PMC5733093; doi:10.3389/fphar.2017.00912)
Supplement: Supplementary file 3 [file Presentation3.zip]

Archive with 10 entries (9 files):
- original images-3/
- original images-3/akt.tif
- original images-3/appl1.tif
- original images-3/b3.tif
- original images-3/bax   1.tif
- original images-3/bax.tif
- original images-3/casp.tif
- original images-3/caspase3  1.tif
- original images-3/gadph1.tif
- original images-3/p-akt.tif
