# Supplementary material for: Molecular Mechanisms of Curcumin Renoprotection in Experimental Acute Renal Injury
Source: Front Pharmacol. 2017 Dec 12;8:912. doi: 10.3389/fphar.2017.00912 (PMC5733093; doi:10.3389/fphar.2017.00912)
Supplement: Supplementary file 5 [file Presentation5.zip]

Archive with 5 entries (4 files):
- original images-5/
- original images-5/con1 (2).jpg
- original images-5/con1 (3).jpg
- original images-5/con1 .jpg
- original images-5/Con1.jpg
